# Supplementary material for: Understanding the Financial Implications of Antimicrobial Resistance Surveillance in Nepal: Context-Specific Evidence for Policy and Sustainable Financing Strategies
Source: Antibiotics (Basel). 2026 Jan 20;15(1):103. doi: 10.3390/antibiotics15010103 (PMC12838329; doi:10.3390/antibiotics15010103)
Supplement: Supplementary file 1 [file antibiotics-15-00103-s001.zip]

Archive with 4 entries (4 files):
- Supplementary File S1. Indicators for AMR Surveillance Costing Based on FF Activities.xlsx
- Supplementary File S2. Indicators for AMR Surveillance Costing Based on Literature Review.xlsx
- Supplementary Table S1_AMR Surveillance Cost by Site and Component.DOC.pdf
- Supplementary Table S2_Summary of PSA Scenarios.pdf
