# Supplementary material for: Understanding the Financial Implications of Antimicrobial Resistance Surveillance in Nepal: Context-Specific Evidence for Policy and Sustainable Financing Strategies
Source: Antibiotics (Basel). 2026 Jan 20;15(1):103. doi: 10.3390/antibiotics15010103 (PMC12838329; doi:10.3390/antibiotics15010103)
Supplement: Supplementary file 1 [file antibiotics-15-00103-s001.zip › Supplementary File S1. Indicators for AMR Surveillance Costing Based on FF Activities.xlsx]

## Sheet: Indicators
A list of potential indicators for AMR surveillance costing based on FF activities (by sector, activity, cost-component, and description)
AMR Surveillance Costing (FF activities)
One Health
Antimicrobial Resistance Coordination Committee (AMRCC) meetings
Human Resources
Government, Other stakeholders
Allowances
Per diem, Travel / transportation
Other Direct Costs / Equipment
Logistical support to AMR secretariat
Data sharing
Human Resources
AMR/AMU data sharing related human resources
Allowances
Travel / transportation
Consumables
Printing (lectures, training materials, etc)
Other Direct Costs / Equipment
LQMS, print flyers, policy briefs for line ministries
Development of National Action Plan
Human Resources
AMRCSC secretariat activities and NTWC related human resources: Government, Other stakeholders
Allowances
Per diem, Travel / transportation
Consumables
Printing (lectures, training materials, etc)
Other Direct Costs / Equipment
Logistic support for AMRCSC secretariat activities
Development of National Surveillance Strategy
Human Resources
Government, Tripartite, Other stakeholders
Allowances
Travel / transportation
Consumables
Publishing (handbooks, etc.)
Other Direct Costs / Equipment
Venue
OH Technical Working Group Meetings / Other Meetings with stakeholders government officials
Human Resources
Government, Other stakeholders
Allowances
Per diem, Travel / transportation
Consumables
Publishing (handbooks, etc.)
Other Direct Costs / Equipment
IT , Logistical support for AMR secretariat
One Health Platform (NCC)
Human Resources
Senior Project manager, Senior clinical microbiologist, Consultant, Senior data manager
Other Direct Costs / Equipment
IT, Furniture, Refurbishment
Animal Health
AH National Reference Laboratory
Human Resources
Organize placement of AH laboratory staff at HH labs for capacity strengthening in microbiological works
Allowances
Allowance - for national consultation meeting on passive AMR surveillance in veterinary sector
Consumables
Laboratory consumables - for initiating passive AMR surveillance at NAHL
Other Direct Costs / Equipment
Car rental, fuel, wash, etc.
AH Sentinel Site
Human Resources
AH site staff, LIMS related human resources
Allowances
Travel / transportation to province
Consumables
Laboratory consumables - for building AMR laboratory capacity at provincial livestock and fisheries
Other Direct Costs / Equipment
AMR data management system , Building renovation, Car rental, fuel, wash, etc., Equipment installation / maintenance / servicing, Transportation to receive / send laboratory consumables
AH Technical Working Group Meetings / Other Meetings with stakeholders government officials
Human Resources
CVL and AH TWG, Other stakeholders
Allowances
Per diem, Travel / transportation
Other Direct Costs / Equipment
IT
AMU/C - related activities
Human Resources
Human resource for AMU-TWG meetings
Allowances
Accomodation - for training field / AMU data collection mission, Allowance - for training field / AMU data collection mission, Travel / transportation
Consumables
Printing questionnaires for AMU collection, Publishing (handbooks, etc.)
Other Direct Costs / Equipment
Car rental, fuel, wash, etc., Coffee breaks / meals, Telephone / internet bill, Tollway fee, Workshop / meeting / training venue, Other
Animal Health National Coordinating Centre
Human Resources
Senior Project manager, Senior clinical microbiologist, Consultant, Quality assurance manager
Other Direct Costs / Equipment
IT, Furniture, Refurbishment
Data sharing
Human Resources
Data analysis / sharing related human resources
Allowances
Travel / transportation
Consumables
Publishing (handbooks, etc.)
DDA
Human Resources
AMC data management and reporting, Other stakeholders, Quality of reporting AMC/AMU data to OIE, Software technician
Consumables
Printing (lectures, training materials, etc)
Other Direct Costs / Equipment
AMC data related meetings, IT equipment, Logistics for AMC data related meetings
External quality assurance (EQA)
Human Resources
International EQA for isolation/identification and AST related human resources
Other Direct Costs / Equipment
Transportation to receive / send laboratory samples, consumables, documents, isolates
Farm level AMU data collection for survey (poultry)
Human Resources
Survey implementation related human resources
Allowances
Travel to farms
Consumables
Printing (lectures, training materials, etc)
Other Direct Costs / Equipment
Transportation to receive / send laboratory samples, consumables, documents, isolates
M&E
Other Direct Costs / Equipment
Evaluate poultry / beef protocol
Protocol / SOP development
Human Resources
Developing guideline / SOPs related human resource, Narrator for laboratory demonstration video, Video editor for laboratory demonstration video
Allowances
Allowance - for training
Consumables
Laboratory consumables - for workshop on salmonella serotyping and enterococcus, Printing (lectures, training materials, etc)
Other Direct Costs / Equipment
Meetings and workshops for SOPs and guidelines
Training
Human Resources
Bacteriology (culture and isolation), Laboratory / AMR data management and LIMS, QMS training, SOPs development
Allowances
Allowance - for training
Consumables
Printing (lectures, training materials, etc)
Other Direct Costs / Equipment
Veterinary products
Human Health
AMU/C - related activities
Human Resources
Consultancy on implementation and use of TSARA Consultancy on realisation of PPS on AMU
Allowances
Accomodation , Per diem (including meals), Travel / transportation
Consumables
Publishing (handbooks, etc.), Reagents
Other Direct Costs / Equipment
Bonus working hours, Car rental, fuel, wash, etc., Coffee breaks / meals, IT equipment (computers, laptop, etc.)
Data sharing
Human Resources
AMR GLASS reporting and cleaning, uploading data in GLASS platform, AMR data analysis, interpretation, etc.
Allowances
Accommodation, Per diem / allowance, Travel / transportation
Consumables
Printing (lectures, training materials, etc)
Other Direct Costs / Equipment
Meetings/workshop for sharing data to policy makers, Workshop for NCC, EDCD and TWGs
DDA
Human Resources
AMC data management and reporting, Other stakeholders, Quality of reporting AMC/AMU data to OIE , Software technician
Consumables
Printing (lectures, training materials, etc)
Other Direct Costs / Equipment
AMC data related meetings, IT equipment, Logistics for AMC data related meetings
External quality assurance (EQA)
Human Resources
lyophilizer for NEQA sample preparation trainer, Laboratory staff
Allowances
Per diem / allowance, Travel / transportation
Other Direct Costs / Equipment
Meeting for EQAsia testing / results gaps, Transportation to receive / send laboratory samples, consumables, documents, isolates
HH National Reference Laboratory
Human Resources
AMR molecular testing, AMR data analysis, interpretation and presentation, AMU related human resource, Biosafety and quality officer, Consultancy
Allowances
Accomodation - Per diem, Travel / transportation
Consumables
LOT, Vitek, Other lab consumables
Other Direct Costs / Equipment
Car rental, fuel, wash, etc. Coffee breaks / meals, IT equipment (computers, laptop, etc.), Lab equipment, Logistic support for HH TWG meetings, Procure / supply equipment / accessories
HH Sentinel Sites
Human Resources
Biologist expert, Consultant, Expert Microbiologist, Finance, Lab advisor, Lab lead, Lab supervisor, Lab support, Lab technician, Microbiology Lab consultancy, Research Physician
Allowances
Accomodation, Per diem, Travel / transportation, Travel insurance, Visa fee / Stay permit
Consumables
Accutrend, Acetone-alcohol, Alcohol, Antibiotics, API kit, Bactec, Container, HCL, Hemoglobin powder, Latex, LOT, Medicine for goats, MIC test strip, Other - consumables, Other - reagents
Other Direct Costs / Equipment
Bank transfer fee, Bonus working hours, IT equipment (computers, laptop, etc.), Beaker, Cylinder, Freezer, Lab clothes (coats, shoes, etc.), Metal frame
HH Technical Working Group Meetings / Other Meetings with stakeholders government officials
Human Resources
Senior Project manager Senior clinical microbiologist Consultant Senior data manager Senior database administrator
Other Direct Costs / Equipment
Refurbishment, IT
Human Health National Coordinating Centre
Human Resources
Senior database administrator, Communication manager, Training coordinator, Quality assurance manager, Administrators
Other Direct Costs / Equipment
Refurbishment, IT, Furniture
Protocol / SOP development
Human Resources
EPIGREEN consultancy - review of procedures and quality control of data, Protocol / SOP development related human resources, TA for therapeutic antibiotic treatment guidelines
Allowances
Accommodation, Travel / transportation
Consumables
Printing (lectures, training materials, etc)
Other Direct Costs / Equipment
Car rental, fuel, wash, etc., Quality management (quality managers to oversee QMS), Tollway fee
Surveys
Human Resources
Trainer
Consumables
Printing (lectures, training materials, etc)
Other Direct Costs / Equipment
Survey implementation training
Training
Human Resources
AMR bacteriology (basic), AMR data analysis, Development of local antibiogram and antibiotic guideline, On-site coaching / mentoring on GMP, etc., Interpreter, Speaker, Trainer
Allowances
Accommodation, Per diem (including meals), Travel / transportation, Travel insurance, Vaccination, Visa fee
Consumables
Office supplies (A4, pen, stickers, toner, etc), Printing (lectures, training materials, etc), Publishing (handbooks, etc.)
Other Direct Costs / Equipment
Bank transfer fee, Car rental, fuel, wash, etc., Coffee breaks / meals, Procure and share CLSI guideline, Tollway fee, Workshop / meeting / training venue, Other
Food
Data sharing
Human Resources
AMR data analysis, interpretation and report preparation related human resource
Consumables
Printing (lectures, training materials, etc)
External quality assurance (EQA)
Other Direct Costs / Equipment
Transportation to receive / send laboratory samples, consumables, documents, isolates
FH National Reference Laboratory/ Sentinel Sites
Human Resources
Human resources for activities below: Prepare assessment report, develop improvement plan and procurement list
Other Direct Costs / Equipment
Building renovation, Laboratory equipment (freezer, thermometer, etc.), Provide logistic support for laboratory consumables to DFTQC
FH Technical Working Group Meetings / Other Meetings with stakeholders government officials
Human Resources
Other stakeholders
Allowances
Per diem / allowance, Travel / transportation
Protocol / SOP development
Human Resources
Human resource for developing protocol for AMR surveillance
Consumables
Printing (lectures, training materials, etc)
Surveys
Human Resources
Survey implementation related human resource
Training
Human Resources
Bacteriology testing, BSS practices, Data management/analysis, NPHL/CVL related training, Storage for isolates for biorepository
Allowances
Travel / transportation
Consumables
Printing (lectures, training materials, etc)
Environmental Health
Environmental partial only
Other Direct Costs / Equipment
Capacity building and backstopping, Regional Sentinel site support, Capacity building and backstopping
Other disaggregated AMR surveillance
Other disaggregated AMR surveillance
Human Resources
Admin/Financial manager, Country representative, Finance manager, Head of project, Lab technician, Project officer HQ , Senior microbiologist expert, TA, Team leader, Team member
Allowances
Accomodation, Travel / transportation, Visa / stay permit, Per diem (i.e. DSA, including meals)
Consumables
Printing (lectures, materials, etc), Office supplies (A4, pen, stickers, toner, etc)
Other Direct Costs / Equipment
Advertising for job posts, Bank transfer fee, Bonus working hours, Car rental, fuel, wash, etc., Coffee breaks / meals, Cabinet, Chair, Other equipments
