# Supplementary material for: Understanding the Financial Implications of Antimicrobial Resistance Surveillance in Nepal: Context-Specific Evidence for Policy and Sustainable Financing Strategies
Source: Antibiotics (Basel). 2026 Jan 20;15(1):103. doi: 10.3390/antibiotics15010103 (PMC12838329; doi:10.3390/antibiotics15010103)
Supplement: Supplementary file 1 [file antibiotics-15-00103-s001.zip › Supplementary File S2. Indicators for AMR Surveillance Costing Based on Literature Review.xlsx]

## Sheet: Detailed activities
A list of potential indicators for AMR surveillance costing based on literature review (by sector, activity, sub-activity and description)
AMR Surveillance Costing (Literature review)
One Health
Data Management and Analysis
Data Sharing
Data sharing
Sharing data with stakeholders
Reporting
Publication of crosscutting epidemiologic studies
Publishing annual report
Diagnostics and Laboratory Testing
Antimicrobial Susceptibility Testing
Susceptibility testing
Molecular Testing
Incorporation of whole genome sequencing into health surveillance system testing
Infrastructure and System Strengthening
Coordination
Establishment of National Coordinating Centre
Laboratory Network Development
Establishment of NRL in human/animal/environment sectors
International Collaboration and Networks
GLASS Participation
Establishment of country specific GLASS
Reporting to GLASS
International Collaboration
Collaboration with WHO
Enrollment in GLASS
Participating and cooperating in international antimicrobial resistance surveillance systems (GLASS, WHO-OIE-FAO, etc.)
Participating in Ministerial Conference on AMR
International Data Sharing
Contributing surveillance data to global databases
Partnership Development
Establishment of new partnerships
One Health Integration
Collaboration
Multi-ministerial/multi-sectoral collaborative research on antimicrobial resistance linking human, animal, environment, and food sectors
Multisectoral and One Health coordination
One Health integrating Surveillance sub-group of Defra Antimicrobial Resistance Coordination
Using national AMR system in collaboration with other organizations
Coordination
Strengthening One Health coordination
Framework Development
Development of an One Health surveillance platform
Governance Development
Development of an One Health governance manual
Establishment of an One Health Secretariat
Establishment of One Health governance
Implementation
Launching One Health National community
Initiative and Expansion
Initiation of Private Laboratories Initiative
Integration
Adoption of One-health approach
Forming One Health Integrated Surveillance subgroup
Implementation of One Health approach
Network Development
Creating multidisciplinary network
Establishment of collaborating network
Veterinary Laboratory Investigation and Response Network
Reporting
Publication of One Health Report on AMR
Policy and Strategy Development
Governance Development
Establishment of government-led system
Guidelines Development
Development of national manuals
Legislation and Regulation
Legislation on prudent use
National Action Plan
Development of a national action plan
Development of a national action plan on AMR
Development of a national policy on AMR
Implementation of National Action Plan
Research and Analysis
Conducting situational analysis
Political and economic analysis
Strategy Development
Development of strategic documents (e.g. National Strategic Plan)
Drafting framework for Qualifying the Workforce for AMR Surveillance
Supporting revision of national AMR surveillance strategy
Validating AH Surveillance Strategy
Surveillance and Monitoring
AMR surveillance/monitoring
AMR surveillance system monitoring consumption
Conducting Integrated Antimicrobial Resistance Monitoring Program
Developing intelligence relating to AMR in animals to support the One Health approach
Establishment of systematic and continuous monitoring
Establishment of the National Antimicrobial Resistance Monitoring System
Integrated Program for Antimicrobial Resistance Surveillance
Launching Surveillance of Veterinary Antimicrobial Consumption project
Optimising surveillance of infections and outbreaks
Using National Antimicrobial Resistance Monitoring System platform
Consumption Analysis
Investigating the use of advanced genomic technologies to enhance disease control and prevention
Measuring and monitoring the consumption of antibiotics
Usage of Antimicrobial Agents and Occurrence of Resistance
Data Collection
Program Operation
Conducting pilot study
Risk Assessment
Resistant alert response for AMR risk management
Sample Collection
Collecting tricycle programme samples
Training and Capacity Building
Professional Development
Establishment of National AMR workforce
Support and Coordination
Regular meetings
Animal Health
Data Management and Analysis
Data Collection
Data Processing
Automation of analysing data using IT tools
Implementation of data surveillance
Data Sharing
Data sharing
IT Systems
Development and launch of a web-based reporting tool
Development of a global tool
Using public health surveillance system tool for integrated data
Using the National Database of Antibiotic Resistant Organisms
Reporting
Final report on AMR surveillance prepared
Publication of joint annual report on nationwide survey of antimicrobial resistance in distributed products
Reporting of data
Research and Analysis
Identification of distribution system
Publishing baseline and target values
Diagnostics and Laboratory Testing
Antimicrobial Susceptibility Testing
Antimicrobial Susceptibility Testing (AST)
Automated MIC testing
MIC testing
Routine susceptibility testing by diagnostics laboratories
Culture Methods
Bacteriological testing
Samples cultured on selective media
Molecular Testing
Whole Genome Sequencing
Quality Management
Central Veterinary Laboratory (CVL) staff supported for testing
Sample Analysis
Testing animal pathogen
Specialized Analysis
Focusing on clinical isolates in veterinary institute
Focusing on isolates obtained from clinical infections
Veterinary diagnostic laboratory testing
Infrastructure and System Strengthening
Laboratory Network Development
Creation of the National Animal Health Laboratory Network
Establishment of national standard laboratories and strengthening capacity for resistant bacteria testing
One Health Integration
Collaboration
Collaboration with the Veterinary Laboratory Investigation Network
Framework Development
Development of integrated surveillance programmes
Policy and Strategy Development
Coordination
Appointing AMR focal persons for animal health
Guidelines Development
Development of Good practice guidelines on AMU
Development of guidelines for veterinary prescription
Implementation
Changing the policy for veterinary products
Compliance with farm to fork strategy
Legislation and Regulation
Legal basis for monitoring sales
Legislation banning non-therapeutic use of antimicrobials
Program Development
Development of active surveillance protocol
Research and Analysis
Development of situational analysis
Producing annual reports on sales of antimicrobials by country
Strategy Development
Development of AMC and AMU Strategic Plan
Development of strategic documents for animal health
Technical Measures
Mitigation options
Surveillance and Monitoring
AMR surveillance/monitoring
Active surveillance activities conducted
Addition of individual animal intestinal sampling at slaughter
Development of an evidence-based surveillance
Establishment of AMR monitoring system in veterinary institute
Establishment of the integrated program
Establishment of the National Antimicrobial Resistance Monitoring System
Implementation of central industry surveillance system
Implementation of the monitoring program
Integrated Antimicrobial Resistance Monitoring Program
Monitoring animal isolates through national surveillance of AMR
Monitoring antibiotic use in domestic animals through feces
Monitoring of AMR bacteria in livestock, aquaculture products and food
Monitoring of antibiotic susceptibility in aquatic animal pathogenic bacteria and surveillance of antimicrobial resistant bacteria in aquaculture environments
National AMR monitoring program for Salmonella in animals
Other efforts including additional regional and national pilots
Running additional monitoring systems for select pathogens
Strengthening of AMR surveillance
Surveying and mapping poultry farms
Veterinary Antimicrobial Resistance Monitoring
Clinical Surveillance
Clinical Surveillance for resistance
Data Collection
Data Management
Publication of annual reports
Network Operations
Animal stakeholder organisations improving surveillance
Pathogen Surveillance
Monitoring AMR in target pathogens
Program Operation
Harmonised Monitoring Programme which reports on key indicators
Representative surveillance of AMR in indicator organisms
Survey carried out on antimicrobials
Research and Analysis
Performing national studies in National Animal Health Monitoring System
Targeted studies to estimate resistance in bacteria
Sample Collection
Boot swabs collected for Salmonella
Caecal samples taken from broilers, pigs, and etc.
Centralizing data from human and animal surveillance
Collecting bacterial isolates from animals food and human
Collection of live bird samples
Training and Capacity Building
Capacity Development
Conducting assessment of capacity
Medical Staff Training
Training field staff
Training veterinary staff on protocol
Support and Coordination
Providing surveillance bacteriology techniques
Providing technical support
Support of pilot studies to collect antibiotic use information
Technical Training
Organised training on bacteriology
Training national surveillance of veterinary antimicrobial consumption contact points
Human Health
Data Management and Analysis
Data Collection
Data Management
Publication of annual antimicrobial resistance surveillance system and integrated program for AMR reports
Data Processing
Cleaning and reporting AMR data to GLASS
Data processing, extracting, managing, analyzing and reporting
Harvest of diagnostic results
Quality control and data analysis
Statistical analysis
Data Sharing
Facilitating analysis and sharing of data
IT Systems
Development of data collection tool
Development of web-based interactive data displays
Using dashboard
Using free software that converts data from various sources into WHONET
Using microbiology laboratory database software
Using systems to compile process standardise and report data
Using the platform information technology for passive AMR surveillance
Quality Management
Conducting data quality checks
Development of quality assurance
Ensuring data quality management
Reporting
Annual reporting
Producing weekly/annual reports
Publishing data on epidemiology of resistance
Publishing regular reports the Veterinary Medicines Directorate
Publishing reports on annual AMR surveillance
Report on antibiotic utilisation and resistance
Research and Analysis
Generating and sharing of information related to AMR use trends
Reviewing data on AMR and antibiotic use
Diagnostics and Laboratory Testing
Antimicrobial Susceptibility Testing
Antimicrobial Susceptibility Testing (AST)
Extraction of routine susceptibility testing results
Health regulatory agency monitoring sensitivity profile
Culture Methods
Bacterial culture and identification
Laboratory Infrastructure
Development of Laboratory Quality standards
Equipment of facility to test therapeutic approaches
Establishment of an AMR Reference Laboratory
Identification of reference laboratory
Supporting bacteriology laboratories
Molecular Testing
Whole Genome Sequencing
Quality Management
Participating in external quality assurance
Quality control testing
Storing isolates at -70°C for future studies
Sample Analysis
Protocol-defined sampling and testing
Specialized Analysis
Focusing on further characterization and molecular epidemiology
Infrastructure and System Strengthening
Laboratory Infrastructure
Infrastructure enhancement
Refurbishing and equipping laboratories
Refurbishing National AMR reference laboratories for AST
Renovating surveillance sites
Laboratory Network Development
Strengthen capability and networking of laboratories
Process Automation
Automation of sample process
Quality Management
Establishment of Quality Control Center
Setting up of Quality Management System
Standardisation of data collection
System Development
Creating of antimicrobial resistance surveillance system with a mandate to synthesize data
Development of laboratory and information technology systems
Development of national monitoring systems
Installing advanced platforms
Updating digital applications
International Collaboration and Networks
Collaboration
Collaboration with national, regional and international efforts
International collaborations to develop guidance documents
GLASS Participation
Initiation of GLASS implementation
International Collaboration
Enrollment in GLASS
Recruitment (expansion) of GLASS participating institutions and selection (expansion) of target resistant bacteria for surveillance
International Data Sharing
Data sharing for global planning
Reporting of data to WHO
Submission of data to regional network for AMR surveillance
Working with global surveillance databases
Standards Development
WHO developing standardized methodology
One Health Integration
Collaboration
Coordination under one-health
Framework Development
Development of an One Health National AMR surveillance framework
Development of effective infection control methods
Governance Development
Establishment of a national Multi-Sectoral Coordinating Committee
Integration
Integrating Provincial/Territorial AMR/AMU data voluntarily
International Collaboration
Enrollment in GLASS
Network Development
Expansion of an AMR Network to health services
Policy and Strategy Development
Coordination
Appointing AMR focal persons for human health
Designation of WHO AMR focal point
Governance Development
Creating Technical Chamber of Antimicrobial Resistance
Creating work groups to define criteria
Establishment of governance system
Establishment of National Committee on AMR
Guidelines Development
Antimicrobial Resistance Surveillance & Research Initiative release reatment guidelines
Revising prescription guideline
Implementation
Optimising antimicrobial use
Legislation and Regulation
National hospital accreditation schemes
Regulating the use and distribution of antibiotics
National Action Plan
Development of a national action plan on AMR
Program Development
Launching National Programme on Containment
Ministry launching national programme
Research and Analysis
Conducting situational analysis
In-depth research into major determinants of logistical and supply chain constraints and bottlenecks
Strategy Development
Development of a national mechanism to govern AMR
Development of a strategic plan for AMC/AMU Surveillance
Development of framework for surveillance
Development of strategic documents for human health
Initiating the national policy for containment
Preparing provincial action plan
Technical Measures
Development of prevention and control measures
Providing evidence for guiding stewardship efforts
Translating guidelines of developed countries
Surveillance and Monitoring
AMR surveillance/monitoring
Active and passive case-based surveillance
AMR surveillance system with a national scope
Continuing surveillance programs in public sector
Development of surveillance systems to cover antimicrobial use
Established passive AMR surveillance
Establishment of AMR Surveillance Network
Establishment of surveillance system for antimicrobial drug resistance programme
Lab surveillance
Monitoring any changes in AMR across the country
National surveillance system for humans
Passive isolate-based surveillance
Running institute surveillance programmes
Using wastewater-based epidemiology
Clinical Surveillance
Laboratory-based AMR surveillance in healthcare settings
Surveillance hospital assessment
Surveillance of AMR in human clinical patients
Consumption Analysis
Monitoring antibiotic consumption data
Data Collection
Data Management
Defined monitoring process
Detection of trends
Development of a structure for collecting information on resistance to anti-tuberculosis drugs
Voluntary reporting service
Network Operations
Establishment of a nationwide hospital surveillance network
Establishment of a parallel network of dermatovenereology clinics
Establishment of sentinel sites
Expansion of the geographical representativeness
Functioning sentinel sites network
Identifying network laboratories
Operating national sentinel surveillance system
Ten network laboratories for surveillance
Pathogen Surveillance
Highlighting organisms of concern to the national advisory committee
Program Operation
Disease surveillance and response program for longitudinal surveillance platform
Quality Management
Conducting external quality assurance (EQA) quarterly
Conducting Interlaboratory proficiency testing (IPT)
Laboratories participate in antimicrobial resistance Surveillance network external quality assurance (EQA)
Participation in regional external quality assurance (EQA) scheme
Providing national external quality assessments (EQA)
Research and Analysis
Analysis of cecal samples
Estimating the national AMR burden
Housing a full-scale replica hospital ward to study transmission
Risk Assessment
National alert system for critical antimicrobial resistances
Sample Collection
Routine collection of blood and urine specimens
Special Programs
Enterococcal Surveillance Outcome Program
Gram-negative Surveillance Outcome Program
Staphylococcus aureus Surveillance Outcome Program
Training and Capacity Building
Development of Training Materials
Development of a standardized collection methods
Development of training courses and materials
Medical Staff Training
Training nursing and laboratory staff
Professional Development
Clinical engagement workshops
Social and health care training
Quality Management
Evaluating genes for proficiency testing
Reviewing healthcare training institutions
Support and Coordination
Providing financial and technical support
Technical Training
Educating on microbiology techniques
Training lab scientists in systems
Animal / Human Health
Infrastructure and System Strengthening
Laboratory Infrastructure
Renovating sites with equipment
Laboratory Network Development
Establishment of an AMR National Reference Laboratories
Process Automation
Using digital tools to reduce time
Quality Management
Updating and validating protocols
Policy and Strategy Development
Coordination
Sustained coordination for policy
National Action Plan
Development of AMR National Guidelines
Technical Measures
Categorizing antibiotic class and highest-priority antibiotics
Surveillance and Monitoring
Program Operation
Conducting AMU surveys
Sample Collection
Collecting bacterial isolates from animals food and human
Training and Capacity Building
Development of Training Materials
Development of courses on epidemiology
Professional Development
Training participants in technical areas
Environmental Health
Data Management and Analysis
Data Collection
Data Sharing
Data compatibility and sharing
Research and Analysis
Meta analysis of qPCR studies
Reanalysis of public metagenomic datasets
Diagnostics and Laboratory Testing
Culture Methods
Culture of relevant faecal indicators or pathogens
Culturing methods for selecting organisms
Culturomics used for high throughput analysis
Laboratory Infrastructure
Sending isolates to centralized labs
Laboratory Management
Evaluating AMR by using genotypic-only methods
Using diagnostics tools/kits
Molecular Testing
Culture-independent metagenomics
DNA sequencing including metagenomics and WGS
Extracting DNA
Genotypic AMR detection
Metagenomics
Molecular monitoring
Obtaining own PCR units for COVID testing
Performing direct AMR gene detection using qPCR
Sample Analysis
Identifying environmental isolates
Researching AMR genes in wastewater and sludge
Sites sampled and analyzed by PCR
Testing air
Testing environmental water samples
Testing for antibiotic resistance in bacteria at bathing sites
Specialized Analysis
Phenotypic AMR detection
Infrastructure and System Strengthening
Process Automation
Centralizing sample processing
International Collaboration and Networks
Collaboration
Global participation and coordination across nations
Partnership Development
Participation as a partner organisation in pathogen surveillance in agriculutre, food, and environment
One Health Integration
Coordination
Conducting aquaculture AMU surveys
Coordinating waste water survey
Initiative and Expansion
Expanding public health surveillance system
Integration
Engaging environmental sector
Involvement of environmental and public health monitoring agencies
Policy and Strategy Development
Coordination
Appointing AMR focal persons for environment
Legislation and Regulation
Public advocacy including regulation of water companies
Setting new legally binding targets
Program Development
Establishing Antibiotics and Pharmaceuticals Monitoring Programme
Launching standardized tricycle protocol
Strategy Development
Development of strategic documents for environment
Technical Measures
Determination of Minimum Selection Concentrations
Identifying waste treatment technologies
Surveillance and Monitoring
AMR surveillance/monitoring
Compliance monitoring of drinking water and bathing water quality
Development of pilot AMR surveillance in river catchments
Establishing monitoring baseline
Longitudinal metagenomic monitoring
Monitoring of different aspects of soil
Monitoring the presence of antibiotics in surface waters
Wastewater epidemiological surveillance
Wastewater surveillance
Pathogen Surveillance
Conducting Pathogen Surveillance in Agriculture Food and Environment
Monitoring general pathogen abundance
Research and Analysis
Analysis of bacteria from environmental samples
Anthropogenic activities
Assessment of temporal variability of AMR prevalence
Comparing antibiotics
Pilot study for AMR in shellfish in aquatic environment
Study on demonstrating pathogen detection
Risk Assessment
Inform risk assessments
Sample Collection
Collection of samples from fish farms, soils from different locations and etc.
Conducting composite sampling
Longitudinal sampling
Sampling of sites where wild animals repeatedly defecate
Training and Capacity Building
Capacity Development
Building capacity for surveillance

## Sheet: High level by sector
A list of potential indicators for AMR surveillance costing based on literature review (by sector, activity, and sub-activity)
AMR Surveillance Costing (Literature review)
One Health
Data Management and Analysis
Data Sharing
Reporting
Diagnostics and Laboratory Testing
Antimicrobial Susceptibility Testing
Molecular Testing
Infrastructure and System Strengthening
Coordination
Laboratory Network Development
International Collaboration and Networks
GLASS Participation
International Collaboration
International Data Sharing
Partnership Development
One Health Integration
Collaboration
Coordination
Framework Development
Governance Development
Implementation
Initiative and Expansion
Integration
Network Development
Reporting
Policy and Strategy Development
Governance Development
Guidelines Development
Legislation and Regulation
National Action Plan
Research and Analysis
Strategy Development
Surveillance and Monitoring
AMR surveillance/monitoring
Consumption Analysis
Data Collection
Program Operation
Risk Assessment
Sample Collection
Training and Capacity Building
Professional Development
Support and Coordination
Animal Health
Data Management and Analysis
Data Collection
Data Processing
Data Sharing
IT Systems
Reporting
Research and Analysis
Diagnostics and Laboratory Testing
Antimicrobial Susceptibility Testing
Culture Methods
Molecular Testing
Quality Management
Sample Analysis
Specialized Analysis
Infrastructure and System Strengthening
Laboratory Network Development
One Health Integration
Collaboration
Framework Development
Policy and Strategy Development
Coordination
Guidelines Development
Implementation
Legislation and Regulation
Program Development
Research and Analysis
Strategy Development
Technical Measures
Surveillance and Monitoring
AMR surveillance/monitoring
Clinical Surveillance
Data Collection
Data Management
Network Operations
Pathogen Surveillance
Program Operation
Research and Analysis
Sample Collection
Training and Capacity Building
Capacity Development
Medical Staff Training
Support and Coordination
Technical Training
Human Health
Data Management and Analysis
Data Collection
Data Management
Data Processing
Data Sharing
IT Systems
Quality Management
Reporting
Research and Analysis
Diagnostics and Laboratory Testing
Antimicrobial Susceptibility Testing
Culture Methods
Laboratory Infrastructure
Molecular Testing
Quality Management
Sample Analysis
Specialized Analysis
Infrastructure and System Strengthening
Laboratory Infrastructure
Laboratory Network Development
Process Automation
Quality Management
System Development
International Collaboration and Networks
Collaboration
GLASS Participation
International Collaboration
International Data Sharing
Standards Development
One Health Integration
Collaboration
Framework Development
Governance Development
Integration
International Collaboration
Network Development
Policy and Strategy Development
Coordination
Governance Development
Guidelines Development
Implementation
Legislation and Regulation
National Action Plan
Program Development
Research and Analysis
Strategy Development
Technical Measures
Surveillance and Monitoring
AMR surveillance/monitoring
Clinical Surveillance
Consumption Analysis
Data Collection
Data Management
Network Operations
Pathogen Surveillance
Program Operation
Quality Management
Research and Analysis
Risk Assessment
Sample Collection
Special Programs
Training and Capacity Building
Development of Training Materials
Medical Staff Training
Professional Development
Quality Management
Support and Coordination
Technical Training
Animal / Human Health
Infrastructure and System Strengthening
Laboratory Infrastructure
Laboratory Network Development
Process Automation
Quality Management
Policy and Strategy Development
Coordination
National Action Plan
Technical Measures
Surveillance and Monitoring
Program Operation
Sample Collection
Training and Capacity Building
Development of Training Materials
Professional Development
Environmental Health
Data Management and Analysis
Data Collection
Data Sharing
Research and Analysis
Diagnostics and Laboratory Testing
Culture Methods
Laboratory Infrastructure
Laboratory Management
Molecular Testing
Sample Analysis
Specialized Analysis
Infrastructure and System Strengthening
Process Automation
International Collaboration and Networks
Collaboration
Partnership Development
One Health Integration
Coordination
Initiative and Expansion
Integration
Policy and Strategy Development
Coordination
Legislation and Regulation
Program Development
Strategy Development
Technical Measures
Surveillance and Monitoring
AMR surveillance/monitoring
Pathogen Surveillance
Research and Analysis
Risk Assessment
Sample Collection
Training and Capacity Building
Capacity Development

## Sheet: High level by income group
A list of potential indicators for AMR surveillance costing based on literature review (by income group, sector, activity, and sub-activity)
AMR Surveillance Costing (Literature review)
High income
One Health
Data Management and Analysis
Data Sharing
Reporting
Diagnostics and Laboratory Testing
Molecular Testing
International Collaboration and Networks
GLASS Participation
International Collaboration
International Data Sharing
Partnership Development
One Health Integration
Collaboration
Initiative and Expansion
Integration
Network Development
Reporting
Policy and Strategy Development
National Action Plan
Surveillance and Monitoring
AMR surveillance/monitoring
Consumption Analysis
Data Collection
Risk Assessment
Training and Capacity Building
Support and Coordination
Animal Health
Data Management and Analysis
Data Collection
Data Sharing
IT Systems
Reporting
Diagnostics and Laboratory Testing
Antimicrobial Susceptibility Testing
Culture Methods
Molecular Testing
Sample Analysis
Specialized Analysis
Infrastructure and System Strengthening
Laboratory Network Development
One Health Integration
Collaboration
Policy and Strategy Development
Guidelines Development
Surveillance and Monitoring
AMR surveillance/monitoring
Clinical Surveillance
Data Collection
Data Management
Network Operations
Pathogen Surveillance
Program Operation
Research and Analysis
Sample Collection
Training and Capacity Building
Support and Coordination
Human Health
Data Management and Analysis
Data Collection
Data Management
Data Processing
IT Systems
Quality Management
Reporting
Research and Analysis
Diagnostics and Laboratory Testing
Antimicrobial Susceptibility Testing
Laboratory Infrastructure
Molecular Testing
Infrastructure and System Strengthening
Quality Management
System Development
International Collaboration and Networks
Collaboration
International Collaboration
International Data Sharing
One Health Integration
Framework Development
Integration
Policy and Strategy Development
Technical Measures
Surveillance and Monitoring
AMR surveillance/monitoring
Clinical Surveillance
Consumption Analysis
Data Management
Network Operations
Pathogen Surveillance
Program Operation
Quality Management
Research and Analysis
Risk Assessment
Special Programs
Training and Capacity Building
Development of Training Materials
Professional Development
Quality Management
Support and Coordination
Technical Training
Animal / Human Health
Policy and Strategy Development
Technical Measures
Surveillance and Monitoring
Sample Collection
Environmental Health
Diagnostics and Laboratory Testing
Sample Analysis
International Collaboration and Networks
Partnership Development
One Health Integration
Coordination
Policy and Strategy Development
Legislation and Regulation
Program Development
Surveillance and Monitoring
AMR surveillance/monitoring
Pathogen Surveillance
Research and Analysis
Training and Capacity Building
Capacity Development
Upper-middle income
One Health
Policy and Strategy Development
National Action Plan
Strategy Development
Surveillance and Monitoring
Sample Collection
Animal Health
Policy and Strategy Development
Legislation and Regulation
Human Health
Diagnostics and Laboratory Testing
Antimicrobial Susceptibility Testing
Laboratory Infrastructure
Infrastructure and System Strengthening
Laboratory Network Development
Process Automation
System Development
One Health Integration
Network Development
Policy and Strategy Development
Governance Development
Legislation and Regulation
Strategy Development
Surveillance and Monitoring
AMR surveillance/monitoring
Research and Analysis
Environmental Health
Diagnostics and Laboratory Testing
Sample Analysis
One Health Integration
Coordination
Surveillance and Monitoring
Sample Collection
Lower-middle income
One Health
Infrastructure and System Strengthening
Laboratory Network Development
International Collaboration and Networks
GLASS Participation
International Collaboration
One Health Integration
Coordination
Framework Development
Governance Development
Implementation
Policy and Strategy Development
Governance Development
National Action Plan
Research and Analysis
Strategy Development
Surveillance and Monitoring
Program Operation
Training and Capacity Building
Professional Development
Animal Health
Data Management and Analysis
Data Collection
Data Processing
Policy and Strategy Development
Research and Analysis
Strategy Development
Surveillance and Monitoring
AMR surveillance/monitoring
Sample Collection
Training and Capacity Building
Support and Coordination
Human Health
Data Management and Analysis
Data Collection
Data Processing
IT Systems
Quality Management
Reporting
Diagnostics and Laboratory Testing
Laboratory Infrastructure
Quality Management
Infrastructure and System Strengthening
Laboratory Infrastructure
Quality Management
System Development
International Collaboration and Networks
GLASS Participation
International Data Sharing
One Health Integration
Collaboration
Framework Development
Governance Development
International Collaboration
Policy and Strategy Development
Governance Development
Guidelines Development
National Action Plan
Program Development
Research and Analysis
Strategy Development
Technical Measures
Surveillance and Monitoring
AMR surveillance/monitoring
Clinical Surveillance
Network Operations
Quality Management
Sample Collection
Training and Capacity Building
Development of Training Materials
Professional Development
Technical Training
Animal / Human Health
Infrastructure and System Strengthening
Laboratory Infrastructure
Laboratory Network Development
Process Automation
Quality Management
Policy and Strategy Development
National Action Plan
Surveillance and Monitoring
Program Operation
Training and Capacity Building
Professional Development
Environmental Health
One Health Integration
Integration
Policy and Strategy Development
Strategy Development
Low income
One Health
Data Management and Analysis
Data Sharing
Infrastructure and System Strengthening
Coordination
International Collaboration and Networks
International Collaboration
One Health Integration
Governance Development
Policy and Strategy Development
Guidelines Development
Strategy Development
Animal Health
Data Management and Analysis
Reporting
Diagnostics and Laboratory Testing
Quality Management
Policy and Strategy Development
Coordination
Guidelines Development
Program Development
Strategy Development
Surveillance and Monitoring
AMR surveillance/monitoring
Program Operation
Training and Capacity Building
Capacity Development
Medical Staff Training
Support and Coordination
Technical Training
Human Health
Diagnostics and Laboratory Testing
Laboratory Infrastructure
Policy and Strategy Development
Coordination
Strategy Development
Surveillance and Monitoring
AMR surveillance/monitoring
Clinical Surveillance
Data Management
Training and Capacity Building
Medical Staff Training
Quality Management
Animal / Human Health
Policy and Strategy Development
Coordination
Training and Capacity Building
Development of Training Materials
Environmental Health
Policy and Strategy Development
Coordination
Multiple income groups combined (i.e., multiple countries per study)
One Health
One Health Integration
Collaboration
Policy and Strategy Development
Legislation and Regulation
Surveillance and Monitoring
AMR surveillance/monitoring
Animal Health
Data Management and Analysis
Data Processing
IT Systems
Research and Analysis
Policy and Strategy Development
Implementation
Legislation and Regulation
Research and Analysis
Surveillance and Monitoring
AMR surveillance/monitoring
Training and Capacity Building
Technical Training
Human Health
Data Management and Analysis
Data Sharing
International Collaboration and Networks
Collaboration
International Collaboration
International Data Sharing
Policy and Strategy Development
Coordination
Implementation
National Action Plan
Surveillance and Monitoring
AMR surveillance/monitoring
Data Collection
Data Management
Quality Management
Environmental Health
Diagnostics and Laboratory Testing
Molecular Testing
International Collaboration and Networks
Collaboration
Surveillance and Monitoring
AMR surveillance/monitoring
Income group not classified (i.e., unknown origins)
One Health
Diagnostics and Laboratory Testing
Antimicrobial Susceptibility Testing
One Health Integration
Integration
Network Development
Animal Health
Diagnostics and Laboratory Testing
Antimicrobial Susceptibility Testing
Specialized Analysis
One Health Integration
Framework Development
Policy and Strategy Development
Technical Measures
Surveillance and Monitoring
AMR surveillance/monitoring
Human Health
Data Management and Analysis
Data Processing
IT Systems
Diagnostics and Laboratory Testing
Culture Methods
Quality Management
Sample Analysis
Specialized Analysis
Infrastructure and System Strengthening
System Development
International Collaboration and Networks
International Data Sharing
Standards Development
Surveillance and Monitoring
AMR surveillance/monitoring
Data Collection
Environmental Health
Data Management and Analysis
Data Collection
Data Sharing
Research and Analysis
Diagnostics and Laboratory Testing
Culture Methods
Laboratory Infrastructure
Laboratory Management
Molecular Testing
Sample Analysis
Specialized Analysis
Infrastructure and System Strengthening
Process Automation
One Health Integration
Initiative and Expansion
Integration
Policy and Strategy Development
Program Development
Technical Measures
Surveillance and Monitoring
AMR surveillance/monitoring
Pathogen Surveillance
Research and Analysis
Risk Assessment
Sample Collection
